# Supplementary material for: Dual effects of the Nrf2 inhibitor for inhibition of hepatitis C virus and hepatic cancer cells
Source: BMC Cancer. 2018 Jun 25;18:680. doi: 10.1186/s12885-018-4588-y (PMC6019801; doi:10.1186/s12885-018-4588-y)
Supplement: Supplementary file 3 — Table S2. Qunatification of the protein expression in the OR6 cell. (XLSX 34 kb) [file 12885_2018_4588_MOESM3_ESM.xlsx]

## Sheet: HPI
HPI				Actin/Actin_0			Nrf2/Actin_0				Core/Actin_0				NS5A/Actin_0
	Band Label		Actin	(0h-0nM 基準)	(各h0nM 基準)	Nrf2	補正	(0h-0nM 基準)	(各h0nM 基準)	Core	補正	(0h-0nM 基準)	(各h0nM 基準)	NS5A	補正	(0h-0nM 基準)	(各h0nM 基準)
0h	0	nM	4483464	1	1	1546952	0.345035	1	1	2402428	0.535842	1	1	1835929	0.409489	1	1
	40		4767936	1.06345	0.940336	1368642	0.305264	0.884735	0.884735	2626936	0.550959	1.02821	1.02821	1671042	0.372712	0.910189	0.910189
	80		5294304	1.18085	1	1190882	0.265616	0.769825	0.769825	2700932	0.510158	0.952068	0.952068	1628883	0.363309	0.887225	0.887225
	160		4474392	0.997977	1.1104	1128490	0.2517	0.729493	0.729493	3137446	0.701201	1.3086	1.3086	1524992	0.340137	0.830638	0.830638
2h	0		4266960	0.951711	1	1308670	0.291888	0.845967	1	2348975	0.550503	1.02736	1	1383933	0.308675	0.753805	1
	40		4249776	0.947878	0.995973	714362	0.159333	0.461787	0.545869	1805976	0.424958	0.793066	0.771945	1431635	0.319314	0.779788	1.03447
	80		4653792	1.03799	1.09066	535326	0.1194	0.346052	0.409061	1797360	0.386214	0.720761	0.701566	1593578	0.355435	0.867995	1.15148
	160		4475400	0.998201	1.04885	454102	0.101284	0.293546	0.346995	1445184	0.322917	0.602635	0.586586	1412982	0.315154	0.769628	1.02099
4h	0		5057664	1.12807	1	2084368	0.464901	1.3474	1	2196048	0.434202	0.810317	1	1489020	0.332114	0.811044	1
	40		4930776	1.09977	0.974912	1271688	0.28364	0.82206	0.610107	1685784	0.34189	0.638043	0.787399	1682841	0.375344	0.916616	1.13017
	80		5182848	1.15599	1.02475	1000252	0.223098	0.646595	0.479883	1172856	0.226296	0.422318	0.521176	1567105	0.34953	0.853576	1.05244
	160		4354104	0.971147	0.860892	1308076	0.291756	0.845583	0.627565	976752	0.224329	0.418648	0.516647	1602709	0.357471	0.872969	1.07635
	Band Label		Volume (Int)			Volume (Int)				Volume (Int)				Volume (Int)
6h	0	nM	4366458	0.973903	1	2037442	0.454435	1.31707	1	1779168	0.407463	0.760416	1	1288628	0.287418	0.701894	1
	40		4384927	0.978022	1.00423	1422124	0.317193	0.919307	0.697995	1535088	0.350083	0.653332	0.859178	1160874	0.258923	0.632309	0.90086
	80		4394173	0.980084	1.00635	1135728	0.253315	0.734171	0.557428	1424736	0.324233	0.605091	0.795737	1216226	0.271269	0.662458	0.943815
	160		4215486	0.94023	0.965425	871860	0.194461	0.563599	0.427919	1201419	0.285001	0.531876	0.699454	1149346	0.256352	0.62603	0.891915
24h	0		6087387	1.35774	1	1925726	0.429517	1.24485	1	3936654	0.64669	1.20687	1	1557402	0.347366	0.848291	1
	40		4923380	1.09812	0.808784	1556368	0.347135	1.00609	0.808198	2013072	0.40888	0.763061	0.632266	713240	0.159082	0.38849	0.457968
	80		5200622	1.15996	0.854327	1798940	0.401239	1.16289	0.934162	1296312	0.249261	0.465176	0.385441	415866	0.0927555	0.226515	0.267025
	160		4251343	0.948227	0.698386	1460756	0.32581	0.94428	0.758548	1014936	0.238733	0.445529	0.369161	400158	0.089252	0.217959	0.256939
	Band Label		Volume (Int)			Volume (Int)				Volume (Int)				Volume (Int)
48h	0	nM	3245858	0.723962	1	4586186	1.02291	2.96466	1	2389240	0.736089	1.37371	1	4991763	1.11337	2.71893	1
	40		2625216	0.585533	0.80879	4003450	0.892937	2.58796	0.872937	1543200	0.587837	1.09703	0.798596	3452442	0.770039	1.88049	0.691628
	80		3107170	0.693029	0.957272	5340962	1.19126	3.45257	1.16458	642114	0.206656	0.385665	0.280748	2016735	0.449816	1.09848	0.404013
	160		3642826	0.812503	1.1223	5064268	1.12954	3.27371	1.10424	297666	0.0817129	0.152494	0.11101	1359750	0.303281	0.740633	0.272399
72h	0		3752122	0.83688	1	4991338	1.11328	3.22656	1	5926290	1.57945	2.9476	1	4144014	0.924288	2.25718	1
	40		3838472	0.85614	1.02301	3916726	0.873594	2.5319	0.784705	4999320	1.30242	2.43061	0.824606	4300674	0.95923	2.34251	1.0378
	80		3908652	0.871793	1.04172	3802348	0.848083	2.45796	0.761789	1320768	0.337909	0.630613	0.213941	3672963	0.819224	2.0006	0.88633
	160		4167878	0.929611	1.11081	3680534	0.820913	2.37922	0.737384	426673	0.102372	0.191048	0.0648148	1290219	0.287773	0.702761	0.311345

## Sheet: OR6
OR6				Actin/Actin_0			Nrf2/Actin_0				Core/Actin_0				NS5A/Actin_0
	Band Label		Actin	(0h-0nM 基準)	(各h0nM 基準)	Nrf2	補正	(0h-0nM 基準)	(各h0nM 基準)	Core	補正	(0h-0nM 基準)	(各h0nM 基準)	NS5A	補正	(0h-0nM 基準)	(各h0nM 基準)
0h	0	nM	4483464	1	1	5345164	1.1922	1	1	1308562	0.291864	1	1	3857392	0.86036	1	1
	40		4767936	1.06345	0.940336	3795594	0.846576	0.710099	0.710099	2545249	0.533826	1.82902	1.82902	4340116	0.968027	1.12514	1.12514
	80		5294304	1.18085	1	5415410	1.20786	1.01314	1.01314	2273251	0.429377	1.47115	1.47115	4763660	1.0625	1.23494	1.23494
	160		4474392	0.997977	1.1104	2943204	0.656458	0.550629	0.550629	1256398	0.280797	0.962083	0.962083	4402948	0.982042	1.14143	1.14143
2h	0		4266960	0.951711	1	3904912	0.870959	0.73055	1	2232955	0.523313	1.793	1	4410098	0.983636	1.14328	1
	40		4249776	0.947878	0.995973	1978614	0.441314	0.370169	0.506699	1781879	0.419288	1.43659	0.801218	4417798	0.985354	1.14528	1.00175
	80		4653792	1.03799	1.09066	1219570	0.272015	0.228163	0.312317	3120479	0.670524	2.29738	1.28131	4819584	1.07497	1.24944	1.09285
	160		4475400	0.998201	1.04885	643544	0.143537	0.120397	0.164804	3338013	0.745858	2.5555	1.42526	4713478	1.0513	1.22193	1.06879
4h	0		5057664	1.12807	1	4770436	1.06401	0.892477	1	3685221	0.728641	2.49651	1	4813468	1.0736	1.24786	1
	40		4930776	1.09977	0.974912	3431714	0.765416	0.642022	0.719371	3406070	0.690778	2.36678	0.948036	5369958	1.19773	1.39212	1.11561
	80		5182848	1.15599	1.02475	2594240	0.578624	0.485343	0.543816	2790705	0.53845	1.84487	0.738979	5074234	1.13177	1.31546	1.05417
	160		4354104	0.971147	0.860892	1863554	0.41565	0.348643	0.390646	2678557	0.61518	2.10776	0.844284	4913304	1.09587	1.27374	1.02074
	Band Label		Volume (Int)			Volume (Int)				Volume (Int)				Volume (Int)
6h	0	nM	3549900	0.791776	1	5256482	1.17242	0.983409	1	792810	0.223333	0.765195	1	3624280	0.808366	0.939567	1
	40		4033250	0.899583	1.13616	5572952	1.243	1.04262	1.06021	664861	0.164845	0.564801	0.738113	4443868	0.991168	1.15204	1.22614
	80		3993500	0.890718	1.12496	4208710	0.938718	0.787387	0.80067	608603	0.152398	0.522155	0.682382	3950562	0.881141	1.02415	1.09003
	160		4114500	0.917706	1.15905	3126838	0.697416	0.584984	0.594854	393116	0.0955441	0.327358	0.42781	3983408	0.888467	1.03267	1.09909
24h	0		5169950	1.15312	1	7935312	1.76991	1.48458	1	3157596	0.610759	2.09262	1	7075002	1.57802	1.83414	1
	40		4739775	1.05717	0.916793	7899958	1.76202	1.47796	0.995545	1175139	0.247931	0.849476	0.405939	5575878	1.24365	1.4455	0.78811
	80		3755800	0.8377	0.726467	5628260	1.25534	1.05296	0.709268	730204	0.19442	0.666133	0.318326	4584514	1.02254	1.1885	0.647988
	160		3972250	0.885978	0.768334	7699736	1.71736	1.44051	0.970313	603796	0.152004	0.520802	0.248876	4394082	0.980064	1.13913	0.621071
	Band Label		Volume (Int)			Volume (Int)				Volume (Int)				Volume (Int)
48h	0	nM	4167280	0.929478	1	8795052	1.96166	1.64542	1	8508948	2.04185	6.99588	1	5820892	1.2983	1.50902	1
	40		4195334	0.935735	1.00673	8135589	1.81458	1.52205	0.925019	6693026	1.59535	5.46607	0.781327	4595338	1.02495	1.19131	0.789456
	80		4182464	0.932864	1.00364	9099153	2.02949	1.70232	1.03458	4946375	1.18265	4.05204	0.579204	4381102	0.977169	1.13577	0.752651
	160		3853590	0.859512	0.924725	8799966	1.96276	1.64634	1.00056	4409537	1.14427	3.92055	0.560408	4627832	1.0322	1.19973	0.795038
72h	0		4439058	0.990096	1	6555885	1.46224	1.22651	1	12540615	2.82506	9.67938	1	6820075	1.52116	1.76805	1
	40		4685148	1.04498	1.05544	7377951	1.64559	1.3803	1.12539	5558691	1.18645	4.06508	0.419973	5840010	1.30257	1.51398	0.856297
	80		4206514	0.938229	0.947614	7004130	1.56221	1.31037	1.06837	2050097	0.487362	1.66983	0.172514	3550822	0.791982	0.920524	0.520643
	160		4023682	0.897449	0.906427	6444564	1.43741	1.20568	0.98302	2022489	0.502646	1.72219	0.177924	2895618	0.645844	0.750667	0.424573

## Sheet: まとめ
Table S2 Qunatification of the protein expression in the OR6 cell
Hours after brusatol administration		0				2				4				6				24				48				72
Concentration of brusatol (mM)		0	40	80	160	0	40	80	160	0	40	80	160	0	40	80	160	0	40	80	160	0	40	80	160	0	40	80	160
Relative intesity	Nrf2/b-Actin	1	0.667732	0.857976	0.551746	0.767618	0.390524	0.219813	0.120614	0.791153	0.583779	0.41985	0.359001	1.24203	1.159	0.883991	0.637442	1.28745	1.39804	1.25697	1.62589	1.77027	1.62658	1.82483	1.91544	1.23878	1.32089	1.39664	1.34345
	Core/b-Actin	1	1.7199	1.24584	0.964034	1.88398	1.51558	2.2133	2.5601	2.21308	2.15207	1.59592	2.17038	0.966429	0.627847	0.586219	0.356714	1.81475	0.803539	0.795193	0.587828	7.52668	5.84147	4.34366	4.56137	9.7762	3.89008	1.77977	1.91899
	NS5A/b-Actin	1	1.05801	1.04581	1.14375	1.20129	1.20826	1.20371	1.22414	1.10619	1.26583	1.13795	1.31158	1.18666	1.28064	1.14981	1.12527	1.5906	1.36734	1.41877	1.28574	1.62352	1.27312	1.21751	1.39583	1.78574	1.44881	0.98113	0.836445
